# Supplementary material for: Exploring the Potential of Phytocannabinoids Against Multidrug-Resistant Bacteria
Source: Plants (Basel). 2025 Jun 20;14(13):1901. doi: 10.3390/plants14131901 (PMC12251955; doi:10.3390/plants14131901)
Supplement: Supplementary file 1 [file plants-14-01901-s001.zip]

Archive with 1 entries (1 files):
- plants-3634720-supplementary.pdf
